# Supplementary material for: The Aedes albopictus (Diptera: Culicidae) microbiome varies spatially and with Ascogregarine infection
Source: PLoS Negl Trop Dis. 2020 Aug 19;14(8):e0008615. doi: 10.1371/journal.pntd.0008615 (PMC7437863; doi:10.1371/journal.pntd.0008615)
Supplement: S1 Table — Average temperature and rainfall measurements were acquired from Climate Atlas of Hawaii. GPS coordinates were gathered at each collection site using a Garmin eTrex touch. (XLSX) [file pntd.0008615.s002.xlsx]

## Sheet: Sheet1
Table S1. Geographical coordinates, average temperature, and rainfall at eight sites from which adult Ae. alboipctus mosquitoes were collected in Maui, HI during five sampling periods.
Site	Latitude	Longitude	Elevation (m)	April average temperature (C)	April average rainfall (mm)	June average temperature (C)	June average rainfall (mm)	August average temperature (C)	August average rainfall (mm)	October average temperature (C)	October average rainfall (mm)	December average temperature (C)	December average rainfall (mm)
FBR	20.8069	-156.28	1153	15.1	197	17.5	75	18.3	114	17.6	115	15	241
HAN	20.7635	-155.994	6	22.1	147	24.3	92.4	24.9	110	24.4	161	20.4	310
KAH	20.8898	-156.476	20	22.9	29	24.9	5.37	25.8	7.65	25.2	21.9	22.4	83.5
KAU	20.6346	-156.137	50	21.9	59	23.7	34.7	24.7	34.2	24.1	53	21.4	117
KEO	20.7058	-156.357	844	17.4	54	19.2	38.7	20.1	31.6	19.5	47.6	17	97
KUL	20.7576	-156.321	976	16.8	45	18.6	24.1	19.5	24.9	18.8	33.9	16.3	95.6
MIS	20.8408	-156.294	660	18.3	283	20.4	94.1	21.1	116	20.6	130	17.9	271
OLO	20.8111	-156.621	20	23	8	24.9	1.5	25.8	2.23	25.3	12.5	22.4	67
Average temperature and rainfall measurements were acquired from Climate Atlas of Hawaii. GPS coordinates were gathered at each collection site using Garmin eTrex touch.
