# Supplementary material for: The Aedes albopictus (Diptera: Culicidae) microbiome varies spatially and with Ascogregarine infection
Source: PLoS Negl Trop Dis. 2020 Aug 19;14(8):e0008615. doi: 10.1371/journal.pntd.0008615 (PMC7437863; doi:10.1371/journal.pntd.0008615)
Supplement: S2 Table — Mosquitoes that were subjected to 16s rRNA sequencing at the collection sites and months. Mosquitoes were collected every two months with BG II sentinel traps. (XLSX) [file pntd.0008615.s003.xlsx]

## Sheet: Sheet1
Table S2. Number of Ae. albopictus specimens selected for analysis from the pool of mosquitoes collected across sites and sampling periods.
Site	April, 2017	June, 2017	August, 2017	October, 2017	December, 2017	Sum
FBR	0	3	1	0	0	4
HAN	4	9	10	2	1	26
KAH	10	7	2	6	2	27
KAU	0	0	2	0	1	3
KEO	0	0	0	4	1	5
KUL	9	10	4	4	1	28
MIS	0	2	1	9	0	12
OLO	6	0	1	2	4	13
Sum	29	31	21	27	10
Mosquitoes that were subjected to 16s rRNA sequencing at the collection sites and months. Mosquitoes were collected every two months with BG II sentinel traps.
