# Supplementary material for: The Aedes albopictus (Diptera: Culicidae) microbiome varies spatially and with Ascogregarine infection
Source: PLoS Negl Trop Dis. 2020 Aug 19;14(8):e0008615. doi: 10.1371/journal.pntd.0008615 (PMC7437863; doi:10.1371/journal.pntd.0008615)
Supplement: S3 Table — The average proportion of reads for each OTU, which was calculated for individual mosquitoes at each sampling site. (XLSX) [file pntd.0008615.s004.xlsx]

## Sheet: Sheet1
Table S3.The average proportion of reads for each OTU found in Ae albopictus adults sampled from each site in Maui, HI over a one-year period.
	wAlbA	wAlbB	Asaia	Serratia	Enterobacteriaceae 1	Enterobacteriaceae 2	Enterobacteriaceae 3	Burkholderia	Enterobacteriaceae 4	Rhizobiales	Bradyrhizobium	Pseudomonas	Streptomyces	Staphylococcus	Stenotrophomonas	Methylobacterium	Rhizobium	Sphingomonas
FBR	0.465044	0.0589268	0.212196	0.00435492	0.00332971	0.00394432	0.000625887	0.206043	0	0	0.00183593	0.0031503	0	0	0.00881671	0.00214888	0	0.0295824
HAN	0.793749	0.0753324	0.019769	0.00238745	0.0592489	0.00684984	0.0271027	0.00123744	0.000457366	0	0.00143993	0.00186486	0.00441761	0.00487381	0.000237318	0.000907845	0.000120655	4.03759e-06
KAH	0.762307	0.18374	0.0478978	0	1.94797e-05	0.0001253	0	0.00441925	0.000286649	0.00012336	0.000255016	3.8487e-05	0.000216047	0.000193939	4.15997e-05	0	0.000202804	0.000133138
KAU	0.189115	0.221576	0.000205196	0.325181	0.253341	0	0.0047111	0	0	0	0.000531336	0.00533992	0	0	0	0	0	0
KEO	0.454319	0.286254	0	0	0	0.13773	0	0	0.0381331	0	0.0581017	0	0.0254631	0	0	0	0	0
KU	0.71886	0.155044	0.0317579	0.00135933	0.0497495	0.0363074	0.000142438	0.00392926	0.00101563	3.99562e-05	0.00113072	7.60134e-05	1.23115e-05	0.00016577	1.34385e-05	9.27896e-06	6.25617e-05	0.000324217
MIS	0.661994	0.116458	0.0826042	0	0.0011608	0	0.0637423	0.0078528	0.00227157	0.0143133	0.0260329	0.00420073	0.0122177	9.18572e-05	0.000373921	0.00593814	0.000312348	0.000434937
OLO	0.663084	0.24241	0.00323629	0	0	0	0.0777546	0	0.00481498	0.00241674	0	0.000775068	0.000114368	0.0030907	0.00220675	0	9.69399e-05	0
The average proportion of reads for each OTU, which was calculated for individual mosquitoes at each sampling site.
