# Supplementary material for: The Aedes albopictus (Diptera: Culicidae) microbiome varies spatially and with Ascogregarine infection
Source: PLoS Negl Trop Dis. 2020 Aug 19;14(8):e0008615. doi: 10.1371/journal.pntd.0008615 (PMC7437863; doi:10.1371/journal.pntd.0008615)
Supplement: S4 Table — The OTU raw abundances of each symbiont were converted into presence-absence data for each site and the percentage of mosquitoes hosting each symbiont at each site was calculated. (XLSX) [file pntd.0008615.s005.xlsx]

## Sheet: Sheet1
Table S4. The percentage of each OTU found in Ae. albopictus adults sampled from each site on the island of Maui over a one-year period.
	wAlbA	wAlbB	Asaia	Serratia	Enterobacteriaceae 1	Enterobacteriaceae 2	Enterobacteriaceae 3	Burkholderia	Enterobacteriaceae 4	Rhizobiales	Bradyrhizobium	Pseudomonas	Streptomyces	Staphylococcus	Stenotrophomonas	Methylobacterium	Rhizobium	Sphingomonas
FBR	100	50	25	50	25	25	25	75	0	0	25	25	0	0	25	25	0	25
HAN	100	69.2308	26.9231	11.5385	23.0769	19.2308	23.0769	7.69231	19.2308	0	15.3846	15.3846	7.69231	3.84615	15.3846	7.69231	11.5385	3.84615
KAH	100	85.1852	40.7407	0	3.7037	7.40741	0	55.5556	22.2222	11.1111	7.40741	7.40741	7.40741	7.40741	11.1111	0	11.1111	11.1111
KAU	100	100	66.6667	33.3333	33.3333	0	33.3333	0	0	0	33.3333	33.3333	0	0	0	0	0	0
KEO	100	100	0	0	0	20	0	0	20	0	60	0	40	0	0	0	0	0
KU	92.8571	85.7143	42.8571	10.7143	17.8571	10.7143	7.14286	28.5714	25	7.14286	7.14286	3.57143	3.57143	3.57143	7.14286	3.57143	10.7143	7.14286
MIS	100	81.8182	45.4545	0	0	0	0	18.1818	27.2727	27.2727	36.3636	9.09091	54.5455	9.09091	9.09091	36.3636	18.1818	18.1818
OLO	100	84.6154	30.7692	0	0	0	15.3846	0	38.4615	30.7692	0	7.69231	15.3846	7.69231	7.69231	0	7.69231	0
The OTU raw abundances of each symbiont were converted into presence-absence data for each site and the percentage of mosquitoes hosting each symbiont at each site was calculated.
