# Supplementary material for: The Aedes albopictus (Diptera: Culicidae) microbiome varies spatially and with Ascogregarine infection
Source: PLoS Negl Trop Dis. 2020 Aug 19;14(8):e0008615. doi: 10.1371/journal.pntd.0008615 (PMC7437863; doi:10.1371/journal.pntd.0008615)
Supplement: S5 Table — The presence-absence data for Ascogregarina taiwanensis infection was used to calculate the percentage of sites that were positive. (XLSX) [file pntd.0008615.s006.xlsx]

## Sheet: Sheet1
Table S5. The percentage of individual Ae. albopictus adults that were positive for Ascogregarina taiwanensis across each site.
Site	Ascogregarina taiwanensis (% positive)
FBR	100
HAN	76.9231
KAH	92.5926
KAU	33.3333
KEO	80
KUL	75
MIS	91.6667
OLO	100
The presence-absence data for Ascogregarina taiwanensis infection was used to calculate the percentage of sites that were positive.
