# Supplementary material for: The Aedes albopictus (Diptera: Culicidae) microbiome varies spatially and with Ascogregarine infection
Source: PLoS Negl Trop Dis. 2020 Aug 19;14(8):e0008615. doi: 10.1371/journal.pntd.0008615 (PMC7437863; doi:10.1371/journal.pntd.0008615)
Supplement: S6 Table — Library preparation was done using a modified version of the Earth Microbiome Project 16S V4 protocol. These primers included standard 515F and 806R 16S along with unique attached barcodes. (XLSX) [file pntd.0008615.s007.xlsx]

## Sheet: Sheet1
S6 Table. Sequences and barcodes used for sequencing
Sequencing Primer	Primer Sequence
R1.read1.515F	TATGGTAATTGTGTGCCAGCMGCCGCGGTAA
R2.read2.806R	AGTCAGTCAGCCGGACTACHVGGGTATCTAAT
R2.p7_index.806Rc	ATTAGATACCCBDGTAGTCCGGCTGACTGACT
Barcoded Primer	Adapter	Barcode	Pad	Link	16S F/R
16S EMP Forward	AATGATACGGCGACCACCGAGATCTACAC	i5 Barcode	TATGGTAATT	GT	GTGCCAGCMGCCGCGGTAA
16S EMP Reverse	CAAGCAGAAGACGGCATACGAGAT	i7 Barcode	AGTCAGTCAG	CC	GGACTACHVGGGTATCTAAT
Library preparation was done using a modified version of the Earth Microbiome Project 16S V4 protocol. These primers included standard 515F and 806R 16S along with unique attached barcodes.
