# Supplementary material for: The Aedes albopictus (Diptera: Culicidae) microbiome varies spatially and with Ascogregarine infection
Source: PLoS Negl Trop Dis. 2020 Aug 19;14(8):e0008615. doi: 10.1371/journal.pntd.0008615 (PMC7437863; doi:10.1371/journal.pntd.0008615)
Supplement: S7 Table — Using a mixed effects model, random interactions of “site x Ascogregarina presence”, “OTU x Ascogregarina presence x sex”, and “OTU x Ascogregarina presence x site” were tested for their influence in the composition of Ae. albopictus microbiome. (XLSX) [file pntd.0008615.s008.xlsx]

## Sheet: Sheet1
	S7 Table. The estimates, standard errors, and p-values of fixed effects and variances, standard deviation, and associated p-values of the random effects in a mixed effects model that interrogates the change in the composition of the microbiome within Ae. albopictus mosquitoes.
	Full Model	Estimate	Standard error
	Intercept	-4.3	0.6
	Ascogregarina presence	-0.44	0.48
	Sex	0.2	0.59
	Ascogregarina presence*sex	0.29	0.64
	Conditional Model	Variance	Standard Deviation
	Site	0.19	0.43
	OTU	2.6	1.6
	OTU* site	0.59	0.77
	OTU*Ascogregarina presence	0.52	0.72
	OTU*sex	0.14	0.38	p-Values
	Site*Ascogregarina presence	1.8e-08	0.00013	0.99
	OTU*Ascogregarina presence*sex	5.3e-07	0.00073	1
	OTU*Ascogregarina presence*site	0.59	0.77	0.22
	Using a mixed effects model, random interactions of “site x Ascogregarina presence”, “OTU x Ascogregarina presence x sex” and “OTU x Ascogregarina presence x site” were tested for their influence in the composition of Ae. albopictus microbiome.
