# Supplementary material for: The Aedes albopictus (Diptera: Culicidae) microbiome varies spatially and with Ascogregarine infection
Source: PLoS Negl Trop Dis. 2020 Aug 19;14(8):e0008615. doi: 10.1371/journal.pntd.0008615 (PMC7437863; doi:10.1371/journal.pntd.0008615)
Supplement: S8 Table — Includes OTU counts, site, month, environmental variables (temperature, rainfall, and elevation) for each site, mosquito sex, Wolbachia sp., Asaia sp., and Ascogregarina sp. Ct average values, and Ascogregarina sp. presence-absence. (XLSX) [file pntd.0008615.s009.xlsx]

## Sheet: S8
SampleID	wAlbB	wPip	Asaia	Serratia	Klebsiella.	Pantoea	Cedecea.	Burkholderia	Yersinia.	Rhizobiales	Bradyrhizobium	Pseudomonas	Streptomyces	Staphylococcus	Stenotrophomonas	Methylobacterium	Rhizobium	Sphingomonas	month	site	Temperature	Elevation	Rainfall	sex	Wolb_AVG	Actin_AVG	asas_AVG	ASCO10	ASCO		Variable information
13	192572	20679	7	0	0	0	0	195	37	0	0	0	0	0	64	0	0	0	April	Kahului	22.921	19.507	28.966	F	19.82	21.25	41	1	24.4497		Wolb_AVG	Wolbachia average CT value
12	165616	14305	6	0	0	0	0	171	0	67	0	0	0	0	0	0	0	0	April	Kahului	22.921	19.507	28.966	F	19.38	21	41	1	32.3411		Actin_AVG	Actin average CT value
17A	74607	23012	71447	0	0	116	0	128	0	0	0	0	0	0	0	44	0	0	April	Kula	16.839	975.878	45.294	F	24.23	20.93	20.6414	0	38.3779		asas_AVG	Asaia average CT value
15C	121010	22331	7	73	0	0	0	0	0	0	0	0	0	0	0	0	0	0	August	Hana	24.894	62.594	110.24	F	19.54	20.61	41	0	37.4513		ASCO10	Ascogregarina presence (1) or absence (0)
14A	76468	18253	11	0	0	0	0	49	0	0	0	0	0	0	25	0	0	0	April	Kula	16.839	975.878	45.294	F	19.42	20.56	41	1	21.3534		ASCO	Ascogregarian average CT value
11	45773	42163	350	0	0	0	0	814	42	0	0	0	0	0	0	0	0	0	April	Kahului	22.921	19.507	28.966	M	22.98	20.3	30.3811	1	17.8328
12C	396	471	33	85038	0	0	1232	0	0	0	0	0	0	0	0	0	0	0	August	Kaupo	24.716	49.987	34.157	F	22.16	21.92	25.5315	0	41
21A	71641	13448	0	0	0	0	0	177	16	0	0	0	0	0	0	0	0	0	April	Kula	16.839	975.878	45.294	F	22.48	20.92	41	1	21.947
12B	59531	11705	11980	1543	353	0	0	0	0	0	0	0	0	0	0	0	0	0	June	Kula	18.56	975.878	24.09	M	21.47	21.47	22.8574	1	24.2174
18A	74268	9858	0	0	0	0	0	222	0	0	0	0	0	0	0	0	0	0	April	Kula	16.839	975.878	45.294	F	32.95	20.54	41	1	18.6122
12D	63441	18933	1	0	0	0	0	48	0	0	0	0	0	0	0	0	0	0	October	Kula	18.81	975.878	33.94	F	29.67	22.93	41	0	39.6339
7C	72634	8037	0	0	0	0	0	0	13	0	0	0	0	0	0	0	0	0	June	Hana	24.281	62.594	92.363	F	19.4	21.17	34.8495	1	24.3537
24B	69527	10545	55	0	0	0	170	0	0	0	0	0	0	0	0	0	0	0	August	Kula	19.503	975.878	24.894	F	23.78	21.89	31.4844	1	22.3946
17	65409	12978	7	0	0	0	0	600	0	0	0	0	0	0	0	0	0	87	April	Kahului	22.921	19.507	28.966	F	24.74	20.65	41	1	21.5639
17C	75849	0	0	0	0	0	39	0	0	0	219	0	0	0	89	0	0	0	August	Hana	24.894	62.594	110.24	F	23.8	21.75	41	0	33.6223
23B	75137	1356	0	0	0	0	0	0	21	42	0	0	0	0	0	0	0	0	August	Kula	19.503	975.878	24.894	F	22.71	21.23	41	1	18.0841
14D	53762	619	20867	0	0	0	0	0	0	0	149	0	26	0	0	0	0	0	October	Kula	18.81	975.878	33.94	F	22.39	21.29	23.1652	1	22.0985
22B	59045	12003	3	0	0	0	0	0	0	0	0	0	0	0	8	0	0	0	August	Kula	19.503	975.878	24.894	F	21.38	20.97	41	1	21.4427
14	143	0	64773	0	35	0	0	1595	0	0	0	0	0	0	0	0	0	0	April	Kahului	22.921	19.507	28.966	F	30.88	34.14	22.6545	0	34.5497
9D	60732	9399	0	0	0	0	0	0	33	0	0	0	0	0	0	0	0	0	October	Kahului	25.214	19.507	21.927	F	25.08	22.03	41	1	22.9112
20C	53110	11602	335	0	0	0	3526	0	0	0	0	0	0	0	0	0	0	0	August	Hana	24.894	62.594	110.24	M	20.1	21.12	29.3716	1	18.8733
20B	56436	11976	4	0	0	0	0	0	0	22	0	0	0	0	0	0	0	0	August	Maui invasive species council	21.14	660.021	115.6	F	24.76	22.11	41	1	20.8241
18	67475	0	0	0	0	0	0	114	0	48	0	0	0	0	46	0	0	0	April	Kahului	22.921	19.507	28.966	M	26.6	22.08	41	1	19.8132
13E	60910	6104	205	0	0	0	0	0	0	0	0	0	0	0	0	0	0	0	October	Maui invasive species council	20.59	660.021	130.2	F	19.43	21.29	28.3108	1	19.0447
8	63425	0	0	0	3249	0	0	0	0	0	0	0	0	0	0	0	0	7	April	Hana	22.269	62.594	147.18	M	19.17	21.64	41	1	27.8972
13B	27565	4530	852	1122	23206	0	0	0	1158	0	0	0	0	0	0	0	0	0	June	Kula	18.56	975.878	24.09	F	21.81	20.86	26.2624	1	22.8674
2D	48588	16489	8	0	0	0	0	0	12	0	0	0	0	182	0	0	0	0	August	Kahului	25.758	19.507	7.6491	F	20.18	20.43	41	1	21.5271
8C	41619	0	2945	0	2772	114	364	0	0	0	0	1893	0	0	0	0	0	0	June	Hana	24.281	62.594	92.363	M	20.24	21.83	25.025	1	25.4571
2	54468	9467	0	0	0	0	0	0	0	0	0	0	0	0	0	0	0	0	April	Hana	22.269	62.594	147.18	M	23.2	21.12	41	1	27.5713
5B	57162	4555	0	0	0	0	0	0	99	0	0	0	0	0	0	0	78	0	April	Olowalu	22.98	20.117	7.951	F	27.31	22.67	41	1	18.0316
2A	39881	19701	7	0	0	0	0	149	0	0	0	0	0	0	0	0	0	0	June	Kahului	24.882	19.507	5.3696	F	28.35	21.43	41	1	19.0838
15A	46949	9916	0	0	0	0	0	998	60	0	0	0	0	0	0	0	0	18	April	Kula	16.839	975.878	45.294	F	23.56	21.21	41	1	28.6759
19	43477	13340	0	88	771	0	0	212	0	0	0	0	0	0	0	0	0	0	June	Forest bird recovery	17.545	1152.61	75.01	F	21.13	20.76	41	1	17.5544
9C	51351	5475	0	0	0	0	0	0	0	0	37	0	0	0	218	0	0	0	June	Hana	24.281	62.594	92.363	F	22.93	21.77	41	1	20.8731
22C	56652	378	0	0	0	0	0	0	0	0	0	0	0	0	0	0	0	0	August	Hana	24.894	62.594	110.24	M	23.9	21.53	41	1	19.8308
24E	42176	14719	0	0	0	0	0	0	0	0	0	0	94	0	0	0	0	0	December	Kahului	22.387	19.507	83.546	F	22.94	20.56	41	1	20.2865
16	45341	11063	0	0	0	0	0	0	0	0	0	0	0	0	0	0	0	0	April	Kahului	22.921	19.507	28.966	F	22.62	21.25	41	1	25.6766
6	51388	4662	0	0	0	0	0	155	0	0	0	0	0	0	0	0	25	0	April	Hana	22.269	62.594	147.18	F	22.44	20.61	41	1	22.114
9B	43410	11389	0	41	1171	0	105	0	0	0	0	0	0	0	0	0	0	0	June	Kula	18.56	975.878	24.09	F	21.71	21.29	41	1	20.9815
21E	55128	809	0	0	0	0	0	0	0	0	0	0	0	0	0	0	0	0	December	Hana	22.005	62.594	153.04	F	22.89	22.14	41	1	22.6369
4A	35045	20515	5	0	0	0	0	35	0	0	0	0	0	0	8	0	0	0	June	Kahului	24.882	19.507	5.3696	M	26.91	20.93	41	0	41
21B	45383	7959	0	0	0	0	0	0	0	0	0	0	0	0	0	0	0	0	August	Kula	19.503	975.878	24.894	F	22.3	21.08	41	1	25.8986
23C	41544	8965	1829	0	0	0	0	0	0	0	0	0	0	0	7	0	13	0	August	Hana	24.894	62.594	110.24	F	20.56	21.07	26.8956	1	17.5119
4D	18486	6298	0	0	0	0	0	0	0	0	0	0	0	0	0	0	0	0	June	Kahului	24.882	19.507	5.3696	M	22.17	21.6	41	1	22.5764
15E	36952	12022	7	0	0	0	0	0	0	60	0	0	0	0	0	0	0	0	December	Olowalu	22.44	20.117	66.976	F	35.29	22.36	41	1	21.8557
12A	41967	6296	54	0	0	0	0	0	0	0	0	0	0	0	0	0	0	0	April	Kula	16.839	975.878	45.294	F	25.4	21.8	31.6001	1	18.2406
19E	47086	0	0	0	0	823	0	0	0	0	0	0	0	0	0	0	0	0	December	Kula	16.32	975.878	95.59	F	21.72	20.68	41	1	21.7293
1D	35749	11005	4	0	0	0	0	0	0	0	0	0	0	0	0	0	0	0	August	Kahului	25.758	19.507	7.6491	F	21.5	20.91	34.093	1	22.0837
16E	32614	14619	0	0	0	0	0	0	0	40	0	0	37	0	0	0	0	0	December	Olowalu	22.44	20.117	66.976	F	21.22	20.94	41	1	21.0041
18E	19654	26745	11	0	0	0	0	0	0	0	0	0	0	0	0	0	0	0	December	Kaupo	21.398	49.987	117.49	F	20.19	20.85	41	0	37.3071
11B	0	57	0	0	0	45297	0	0	0	0	0	0	0	0	0	0	0	0	June	Kula	18.56	975.878	24.09	F	37.74	23.31	41	1	18.8995
10C	41051	3818	0	0	0	0	0	0	0	0	0	0	0	0	0	0	0	0	June	Hana	24.281	62.594	92.363	F	19.86	21.12	41	1	23.0559
23E	28904	15736	0	0	0	68	0	0	64	101	0	23	0	0	0	0	0	0	December	Kahului	22.387	19.507	83.546	F	22.94	20.56	41	1	19.0282
17B	36034	8749	0	0	0	0	0	0	0	0	0	0	0	0	0	0	22	0	June	Kula	18.56	975.878	24.09	F	22.26	21.05	41	1	31.0272
2E	7202	2395	0	0	0	21627	0	0	0	0	81	0	100	0	0	0	0	0	October	Keokea	19.512	844.255	47.631	F	26.5	22.39	41	1	20.488
18B	24784	12008	0	0	19	0	0	0	0	21	0	0	0	0	0	0	0	0	June	Kula	18.56	975.878	24.09	F	21.94	21.12	41	1	17.0968
8D	41571	1358	0	0	0	0	0	0	0	0	189	0	0	0	0	0	62	0	October	Kahului	25.214	19.507	21.927	F	23.07	21.64	41	1	25.4033
15B	29181	13511	0	0	0	0	0	0	0	0	0	0	0	0	0	0	0	0	June	Kula	18.56	975.878	24.09	F	22.14	22.6	41	0	39.588
6B	23251	19352	5	0	0	0	0	0	0	0	0	0	0	0	0	0	0	0	April	Olowalu	22.98	20.117	7.951	F	20.58	21.71	41	1	20.0972
17E	28727	13814	0	0	0	0	0	0	0	0	0	0	30	0	0	0	0	0	December	Olowalu	22.44	20.117	66.976	F	21.36	21.06	41	1	21.6332
15	28844	11602	0	0	0	0	0	177	0	0	0	0	0	0	0	0	0	0	April	Kahului	22.921	19.507	28.966	F	25.21	21.61	41	1	24.6531
2C	8193	2663	0	1946	19719	0	0	0	0	0	0	0	0	0	0	0	0	0	June	Hana	24.281	62.594	92.363	F	21.93	20.67	33.4267	0	40.3347
16C	24747	12005	0	0	0	0	2968	0	0	0	0	0	0	0	0	0	0	0	August	Hana	24.894	62.594	110.24	F	21.06	20.91	41	0	37.3174
6E	22625	2027	0	0	0	0	0	0	0	0	26	0	0	0	0	0	0	0	October	Maui invasive species council	20.59	660.021	130.2	F	25.28	21.63	41	1	23.2891
7B	30299	7608	0	0	0	0	0	0	29	0	0	0	0	0	0	0	0	0	April	Olowalu	22.98	20.117	7.951	F	22.14	20.56	34.5937	1	25.3085
7D	37495	0	0	0	0	0	0	357	0	0	0	0	0	0	0	0	0	42	October	Kahului	25.214	19.507	21.927	F	24.88	21.9	41	1	23.6686
9E	33176	1502	0	0	0	0	0	0	0	0	0	0	343	39	55	266	0	0	October	Maui invasive species council	20.59	660.021	130.2	F	38.04	21.76	34.4263	1	20.8054
13A	7853	29333	9	0	0	0	0	0	0	0	0	0	0	0	0	0	0	0	April	Kula	16.839	975.878	45.294	F	21.96	20.97	41	1	19.9172
19B	23492	13001	5	0	0	0	0	0	0	0	0	0	0	0	0	0	0	0	August	Olowalu	25.8	20.117	2.229	F	41	22.79	41	1	24.5825
19A	29313	5554	439	0	0	0	0	280	46	0	0	76	0	0	0	0	0	0	April	Kula	16.839	975.878	45.294	M	41	21.13	28.9174	0	41
23A	30553	1604	0	0	0	0	0	1609	0	0	0	0	49	0	0	100	0	74	June	Maui invasive species council	20.35	660.021	94.14	F	32.88	23.22	41	1	26.0828
21D	25965	9556	0	0	0	0	0	0	0	0	0	0	0	0	0	0	0	0	October	Keokea	19.512	844.255	47.631	F	24.4	21.65	41	1	18.6782
13C	34599	186	0	562	0	0	0	0	0	0	0	0	0	0	0	0	0	0	August	Forest bird recovery	18.257	1152.61	113.99	F	22.73	21.65	41	1	23.1618
14C	17806	6389	593	0	129	129	0	0	0	0	0	84	0	0	0	0	0	0	August	Hana	24.894	62.594	110.24	F	20.83	21.16	27.4396	1	15.6799
5D	26105	8203	0	0	0	0	0	0	26	0	0	0	0	0	0	0	0	0	October	Olowalu	25.31	20.117	12.454	F	25.93	20.63	41	1	21.4715
10A	30145	3288	0	0	0	63	0	221	0	0	0	0	0	0	0	0	0	0	June	Kahului	24.882	19.507	5.3696	F	25.91	20.85	41	1	19.6833
6A	28809	2574	0	0	0	0	0	653	0	0	0	17	135	79	0	0	0	0	June	Kahului	24.882	19.507	5.3696	F	26.85	20.63	41	1	28.5616
4B	98	0	0	0	0	0	22807	0	0	0	0	243	0	969	0	0	0	0	April	Olowalu	22.98	20.117	7.951	F	36.34	27.4	41	1	20.3466
16B	19585	12486	0	0	0	0	0	0	0	0	0	0	0	0	0	0	9	0	June	Kula	18.56	975.878	24.09	F	24.19	21.85	41	1	20.0056
6D	19294	12390	5	0	0	0	0	0	0	0	0	0	0	0	0	0	0	0	October	Kahului	25.214	19.507	21.927	F	25.07	21.72	41	1	17.4509
8E	16637	8978	3808	0	0	0	0	0	82	0	219	0	252	0	0	101	41	0	October	Maui invasive species council	20.59	660.021	130.2	F	27.1	20.87	29.1484	1	22.9608
4C	29234	113	0	51	0	0	0	0	0	0	112	0	0	0	31	0	0	0	June	Hana	24.281	62.594	92.363	M	23.63	21.77	41	1	24.016
19C	21136	5860	0	0	0	0	0	0	0	0	0	0	0	0	0	0	0	0	August	Hana	24.894	62.594	110.24	F	22.29	21.54	41	1	19.6558
10	12964	13181	0	0	0	0	0	173	0	0	0	0	0	0	0	0	0	0	April	Kahului	22.921	19.507	28.966	M	23.53	21.21	41	1	20.6187
10E	269	0	1263	0	114	0	6260	0	0	0	0	0	120	0	24	134	0	0	October	Maui invasive species council	20.59	660.021	130.2	F	41	22.24	29.7331	1	17.8655
14B	22282	3162	0	0	0	0	0	0	37	0	0	0	0	0	0	0	25	0	June	Kula	18.56	975.878	24.09	F	25.22	21.35	41	0	34.9354
21C	11002	0	0	0	0	0	13702	0	0	0	0	0	0	0	0	0	0	0	August	Hana	24.894	62.594	110.24	M	23.78	21.9	41	0	41
3C	13720	573	8425	0	400	0	0	0	0	0	0	119	0	0	0	77	0	0	June	Hana	24.281	62.594	92.363	M	25.05	21.68	25.2498	0	34.6426
6C	23719	0	0	0	0	0	0	0	92	0	0	0	0	0	0	0	0	0	June	Hana	24.281	62.594	92.363	F	26.89	23.06	41	1	23.2395
10D	21173	2226	0	0	0	0	0	0	0	0	0	0	0	0	0	0	35	0	October	Kahului	25.214	19.507	21.927	F	28.6	22.24	41	1	19.7569
3D	18540	4830	0	0	0	0	0	0	0	0	0	0	0	0	0	0	0	0	October	Olowalu	25.31	20.117	12.454	F	24.06	21.26	41	1	21.0515
14E	13224	9213	0	0	0	0	0	0	0	41	0	0	0	0	0	0	0	0	December	Olowalu	22.44	20.117	66.976	F	23.26	21.34	41	1	18.9512
24A	12938	2906	1293	0	0	0	0	1002	66	3046	0	0	0	0	0	0	51	65	June	Maui invasive species council	20.35	660.021	94.14	M	29.8	24.18	30.1175	1	21.9687
7A	18757	2247	0	0	0	0	0	0	0	0	0	0	0	0	0	0	0	0	June	Kahului	24.882	19.507	5.3696	F	22.29	21.62	41	1	22.2791
5C	2831	66	581	0	15681	148	0	0	78	0	0	38	0	0	0	0	0	0	June	Hana	24.281	62.594	92.363	M	27.92	22.08	29.2412	1	30.3662
24D	106	603	0	0	0	0	0	0	0	0	67	0	0	0	0	0	0	0	October	Keokea	19.512	844.255	47.631	F	37.21	23.73	41	1	21.3093
12E	17203	0	0	0	0	0	0	0	0	0	0	0	178	0	0	0	0	0	October	Maui invasive species council	20.59	660.021	130.2	F	26.57	20.94	36.7434	1	22.8069
11D	8548	0	3935	0	0	0	0	0	0	0	0	0	0	0	0	0	0	0	October	Kahului	25.214	19.507	21.927	F	28.45	22.06	26.3862	1	19.4751
16D	15790	279	0	0	0	0	0	0	0	0	0	0	0	0	0	0	0	0	October	Kula	18.81	975.878	33.94	M	27.25	21.39	41	1	24.1424
9	12756	2124	0	0	0	0	0	210	0	0	38	0	0	0	0	0	0	21	April	Kahului	22.921	19.507	28.966	F	31.87	21.48	41	1	22.683
11C	1748	1042	0	0	9536	0	0	0	0	0	20	201	0	0	0	0	0	0	August	Kaupo	24.716	49.987	34.157	F	28.4	21.8	41	1	25.3714
20D	12546	1812	0	0	0	0	0	0	0	0	0	0	0	0	0	0	0	0	October	Keokea	19.512	844.255	47.631	F	27.46	21.23	41	1	17.9854
20	210	0	10171	0	0	0	30	1230	0	0	88	151	0	0	0	103	0	0	June	Forest bird recovery	17.545	1152.61	75.01	F	41	32.72	25.6172	1	30.0174
5A	12206	514	0	0	0	0	0	142	65	0	0	0	0	0	0	0	33	0	June	Kahului	24.882	19.507	5.3696	M	25.48	21.98	41	1	28.2353
13D	0	0	0	0	2092	0	0	0	0	0	64	0	0	0	0	0	0	0	October	Kula	18.81	975.878	33.94	F	36.43	22.31	41	0	39.5875
8B	8185	4103	0	0	0	0	0	0	45	0	0	0	0	0	0	0	0	0	April	Olowalu	22.98	20.117	7.951	F	26.12	22.03	41	1	20.361
7	10590	488	0	0	0	0	0	337	13	0	0	0	0	0	0	0	28	0	April	Hana	22.269	62.594	147.18	M	28.89	21.66	41	1	23.7385
5E	5529	1475	0	0	0	0	0	0	163	0	0	0	433	0	0	0	0	0	October	Maui invasive species council	20.59	660.021	130.2	F	32.27	21.27	41	1	29.5941
21	243	0	0	0	0	34	0	1547	0	0	0	0	0	0	76	0	0	255	June	Forest bird recovery	17.545	1152.61	75.01	F	33.97	23.35	25.2498	1	20.6231
20E	303	184	0	0	0	0	0	0	192	0	203	0	125	0	0	0	0	0	December	Keokea	17.018	844.255	97.031	F	33.62	20.78	41	0	37.3678
18C	5860	0	0	0	0	0	0	0	16	0	0	0	15	0	0	0	0	0	August	Hana	24.894	62.594	110.24	F	24.24	21.78	41	1	33.3462
3B	4030	0	215	0	0	0	336	0	288	142	0	0	0	0	148	0	0	0	April	Olowalu	22.98	20.117	7.951	F	30.25	22.58	32.3884	1	22.1672
19D	1525	0	0	0	0	50	0	0	0	0	0	0	0	0	0	0	0	0	October	Hana	24.428	62.594	160.94	F	31.35	21.17	41	1	23.305
10B	4983	0	106	0	0	0	0	0	0	0	0	0	0	0	0	0	0	0	June	Kula	18.56	975.878	24.09	F	27.9	21.53	34.0821	1	20.0354
1E	1720	0	0	0	0	401	49	0	0	0	92	0	343	387	0	62	0	0	October	Hana	24.428	62.594	160.94	F	31.66	22.09	41	1	19.4538
3E	290	0	2374	0	0	0	0	0	0	0	655	185	166	0	0	0	0	0	October	Maui invasive species council	20.59	660.021	130.2	M	35.65	21.67	29.2219	0	41
11E	1784	1252	0	0	0	0	0	0	0	109	474	0	0	0	0	155	0	0	October	Maui invasive species council	20.59	660.021	130.2	M	30.74	22.19	41	1	17.7566
16A	3505	0	0	0	0	0	0	304	17	0	0	0	0	18	0	0	0	34	April	Kula	16.839	975.878	45.294	F	34.31	21.35	41	0	39.9835
